# Supplementary material for: The Physical Burden of Water Carrying and Women’s Psychosocial Well-Being: Evidence from Rural Nepal
Source: Int J Environ Res Public Health. 2021 Jul 26;18(15):7908. doi: 10.3390/ijerph18157908 (PMC8345449; doi:10.3390/ijerph18157908)
Supplement: Supplementary file 1 [file ijerph-18-07908-s001.zip]

Archive with 1 entries (1 files):
- ijerph-1282677-supplementary.pdf
